# Supplementary material for: Efficacy and safety of immune checkpoint inhibitors combined with chemoradiotherapy in locally advanced cervical cancer: a systematic review and meta-analysis
Source: Front Pharmacol. 2026 Mar 4;17:1766157. doi: 10.3389/fphar.2026.1766157 (PMC12996201; doi:10.3389/fphar.2026.1766157)
Supplement: Supplementary file 2 [file Table2.xlsx]

## Sheet: Sheet1
Database	Search strategy (Boolean operators and syntax)	Time frame / last search date	Notes / Filters
PubMed	((("cervical cancer"[MeSH Terms]) OR ("cervical carcinoma"[Title/Abstract]) OR ("cervical neoplasms"[Title/Abstract])) AND ("locally advanced"[Title/Abstract] OR "FIGO stage IB3"[Title/Abstract] OR "FIGO stage II"[Title/Abstract] OR "FIGO stage III"[Title/Abstract] OR "FIGO stage IVA"[Title/Abstract])) AND (("immune checkpoint inhibitors"[MeSH Terms]) OR ("PD-1 inhibitors"[Title/Abstract]) OR ("P…	From inception to Nov 30, 2025; last updated Jan 2, 2026	Filters: English, human studies
Embase	('cervical cancer'/exp OR 'cervical carcinoma':ab,ti OR 'cervical neoplasm*':ab,ti) AND ('locally advanced':ab,ti OR 'FIGO stage IB3':ab,ti OR 'FIGO stage II':ab,ti OR 'FIGO stage III':ab,ti OR 'FIGO stage IVA':ab,ti) AND ('immune checkpoint inhibitor'/exp OR 'PD-1 inhibitor':ab,ti OR 'PD-L1 inhibitor':ab,ti OR pembrolizumab:ab,ti OR durvalumab:ab,ti OR nivolumab:ab,ti OR atezolizumab:ab,ti) AND …	From inception to Nov 30, 2025	Filters: English, humans, clinical trials, randomized or prospective studies
Web of Science (Core Collection)	TS=(("cervical cancer" OR "cervical carcinoma" OR "cervical neoplasms") AND ("locally advanced" OR "FIGO stage IB3" OR "FIGO stage II" OR "FIGO stage III" OR "FIGO stage IVA") AND ("immune checkpoint inhibitors" OR "PD-1 inhibitors" OR "PD-L1 inhibitors" OR "pembrolizumab" OR "durvalumab" OR "nivolumab" OR "atezolizumab") AND ("chemoradiotherapy" OR "concurrent chemoradiation" OR "CCRT"))	From inception to Nov 30, 2025	Filters: Article or Clinical trial; Language = English
Cochrane Library	(("cervical cancer" OR "cervical carcinoma" OR "cervical neoplasms") AND ("locally advanced" OR "FIGO stage IB3" OR "FIGO stage II" OR "FIGO stage III" OR "FIGO stage IVA") AND ("immune checkpoint inhibitors" OR "PD-1 inhibitors" OR "PD-L1 inhibitors" OR "pembrolizumab" OR "durvalumab" OR "nivolumab" OR "atezolizumab") AND ("chemoradiotherapy" OR "concurrent chemoradiation" OR "CCRT")):ti,ab,kw	From inception to Nov 30, 2025	Search within Cochrane CENTRAL trials database
Grey literature	Google Scholar, ASCO and ESMO abstract archives (2020–2025), medRxiv and bioRxiv preprints using same core terms. Example: “cervical cancer” AND “chemoradiotherapy” AND (“PD-1” OR “PD-L1”)	2020–2025	Conference abstracts and preprints screened manually for relevance
Clinical trial registries	ClinicalTrials.gov and WHO ICTRP searched using the terms: “cervical cancer” AND “chemoradiotherapy” AND (“PD-1” OR “PD-L1”)	Last accessed Jan 2, 2026	Ongoing and unpublished trials identified and cross-checked against included studies
