# Supplementary material for: Efficacy and safety of immune checkpoint inhibitors combined with chemoradiotherapy in locally advanced cervical cancer: a systematic review and meta-analysis
Source: Front Pharmacol. 2026 Mar 4;17:1766157. doi: 10.3389/fphar.2026.1766157 (PMC12996201; doi:10.3389/fphar.2026.1766157)
Supplement: Supplementary file 3 [file Table3.xlsx]

## Sheet: Sheet1
Outcome	Risk of Bias	Inconsistency	Indirectness	Imprecision	Publication Bias	Overall Certainty	Notes
Progression-Free Survival (PFS)	Low	Low	None	Low	None	High	Derived from two large phase III RCTs (KEYNOTE-A18 and CALLA); consistent across studies.
Overall Survival (OS)	Low	Moderate	Low	Moderate (immature data)	None	Moderate	OS data still immature (KEYNOTE-A18, CALLA); limited number of RCTs.
Objective Response Rate (ORR)	Low	Moderate	Low	Moderate	Possible	Moderate	Limited by small number of included studies; moderate heterogeneity in assessment timing.
Complete Response (CR)	Low	Moderate	Low	High	None	Low–Moderate	Response criteria varied across trials; potential assessment bias.
Grade ≥3 Adverse Events	Low	Low	None	Low	None	High	Consistent across trials; no signal of excess severe toxicity with PD-1/PD-L1 addition.
