# Supplementary material for: Efficacy and safety of immune checkpoint inhibitors combined with chemoradiotherapy in locally advanced cervical cancer: a systematic review and meta-analysis
Source: Front Pharmacol. 2026 Mar 4;17:1766157. doi: 10.3389/fphar.2026.1766157 (PMC12996201; doi:10.3389/fphar.2026.1766157)
Supplement: Supplementary file 6 [file Table1.csv]

Study	Randomization Process	Deviations from Intended Interventions	Missing Outcome Data	Measurement of Outcomes	Selection of Reported Results	Overall Risk of Bias
CALLA (2023)	Low	Low	Low	Low	Low	Low		NCT03830866
KEYNOTE-A18 (2024)	Low	Low	Low	Low	Low	Low		NCT04221945
Study (Year)	Design / Intervention Context	Confounding	Selection of Participants	Classification of Interventions	Deviations from Intended Interventions	Missing Data	Measurement of Outcomes	Selection of the Reported Result	Overall Risk of Bias
Duska et al., 2020 (Cancer 2020;126:4948�C4956)	Phase II randomized, open-label early safety analysis of pembrolizumab concurrent vs sequential with CCRT	Low�CModerate	Low	Low	Low	Low�CModerate	Moderate	Low	Low�CModerate	NCT02635360
Mayadev et al., 2025 (Nat Commun 2025;16:553)	Phase I randomized, open-label study of atezolizumab neoadjuvant vs concurrent with CCRT (NRG-GY017)	Moderate	Low	Low	Low	Low	Moderate	Low	Low�CModerate	NCT03738228
Duska et al., 2025 (Cancer 2025;e35757)	Phase II randomized, open-label multicenter study of pembrolizumab concurrent vs sequential with CCRT	Low�CModerate	Low	Low	Low	Low	Moderate	Low	Low�CModerate	NCT02635360
